# Supplementary material for: PKD1 5’UTR variants are a rare cause of disease in ADPKD and suggest a new focus for therapeutic development
Source: Eur J Hum Genet. 2025 Sep 26;34(1):61–9. doi: 10.1038/s41431-025-01949-z (PMC12816572; doi:10.1038/s41431-025-01949-z)
Supplement: Supplementary file 2 — Supplementary Table 5 [file 41431_2025_1949_MOESM2_ESM.xlsx]

## Sheet: Sheet1
Supplemental Table 5: GnomAD v4.0.0 variants (allele frequency of <6e-05) assessed for 5'UTR impact
Chromosome	Position*	Reference	Alternate	HGVS Consequence	Allele Count	Allele Number	Allele Frequency	Codon change to	Predicted impact	5'UTR variant type	Comment
16	2135690	C	T	c.-1G>A	7	841484	8.31864e-06	acA/cAa/Aat	Uncertain	Kozak modifier	1 nucleotide upstream from main ORF AUG, cannot exclude impact to main ORF translational efficiency
16	2135691	G	A	c.-2C>T	2	146266	1.36737e-05	aaT/aTG/Tga	Uncertain	AUG-creating, Kozak modifier	AUG-creating variant which would cause a 1 amino acid N-terminal extension, may not be disruptive. Stop introducing variant, in-frame with uORF2, not predicted to be disruptive. Cannot exclude impact to translational efficiency of main ORF.
16	2135695	G	A	c.-6C>T	33	863378	3.8222e-05	ccT/cTt/Tta	Likely benign		Synonymous variant in ORF2 Pro(CCC)>Pro(CCT)
16	2135697	G	A	c.-8C>T	2	146410	1.36603e-05	tgT/gTc/Tcc	Uncertain	Missense	Missense variant in uORF2 Pro(CCC)>Ser(TCC)
16	2135698	C	A	c.-9G>T	3	146276	2.05092e-05	ctT/tTc/Tcc	Likely benign		Synonymous variant in uORF2 Leu(CTG)>Leu(CTT)
16	2135698	C	T	c.-9G>A	3	146276	2.05092e-05	ctA/tAc/Acc	Likely benign		Synonymous variant in uORF2 Leu(CTG)>Leu(CTA)
16	2135700	G	C	c.-11C>G	13	885084	1.46879e-05	cgG/gGt/Gtg	Uncertain	Missense	Missense variant in uORF2 Leu(CTG)>Val(GTG)
16	2135701	C	G	c.-12G>C	2	746336	2.67976e-06	gcC/cCc/Cct	Likely benign		Synonymous variant in uORF2 Ala(GCG)>Ala(GCC)
16	2135702	G	C	c.-13C>G	1	748538	1.33594e-06	cgG/gGg/Ggc	Uncertain	Missense	Missense variant in uORF2 Ala(GCG)>GGG(Gly)
16	2135703	C	G	c.-14G>C	1	751570	1.33055e-06	gcC/cCc/Ccg	Uncertain	Missense	Missense variant in uORF2 Ala(GCC)>Pro(CCG)
16	2135703	C	T	c.-14G>A	1	146276	6.83639e-06	gcA/cAc/Acg	Uncertain	Missense	Missense variant in uORF2 Ala(GCG)>Thr(ACG)
16	2135708	A	G	c.-19T>C	1	145954	6.85147e-06	caC/aCg/Cgc	Uncertain	Start loss	AUG start loss AUG of ORF2
16	2135709	T	A	c.-20A>T	2	766416	2.60955e-06	ccT/cTt/Ttg	Uncertain	Start loss	AUG start loss of uORF2 (AUG>TTG)
16	2135713	C	G	c.-24G>C	3	785636	3.81856e-06	ggC/gCg/cGc	Uncertain	Kozak modifier	4 nucleotides upstream of uORF2 cannot exclude an alteration to the translational efficiency of uORF2
16	2135716	GC	G	c.-28del	7	146330	4.78371e-05	cgc/gcg	Likely benign
16	2135718	C	A	c.-29G>T	1	794632	1.25844e-06	acT/cTg/Tgc	Likely benign
16	2135719	G	C	c.-30C>G	2	942366	2.12232e-06	gaG/aGg/Ggg	Likely benign
16	2135720	T	C	c.-31A>G	50	943908	5.29713e-05	ggG/gGc/Gcg	Likely benign
16	2135721	C	T	c.-32G>A	1	146406	6.83032e-06	ggA/gAa/Aac	Likely benign
16	2135722	C	T	c.-33G>A	9	806146	1.11642e-05	ggA/gAg/Aga	Likely benign
16	2135723	C	G	c.-34G>C	1	808730	1.23651e-06	tgC/gCg/Cgg	Likely benign
16	2135723	C	A	c.-34G>T	1	808728	1.23651e-06	tgT/gTg/Tgg	Likely benign
16	2135728	C	A	c.-39G>T	8	812188	9.84994e-06	ggT/gTc/Tcc	Likely benign
16	2135729	C	T	c.-40G>A	1	146468	6.82743e-06	cgA/gAg/Agc	Likely benign
16	2135732	C	G	c.-43G>C	5	815788	6.12904e-06	ggC/gCc/Ccg	Likely benign
16	2135733	C	A	c.-44G>T	1	816518	1.22471e-06	cgT/gTg/Tgc	Likely benign
16	2135734	C	T	c.-45G>A	43	962970	4.46535e-05	gcA/cAg/Agg	Likely benign
16	2135735	G	C	c.-46C>G	12	814710	1.47292e-05	cgG/gGg/Ggg	Likely benign
16	2135738	C	T	c.-49G>A	8	964888	8.29112e-06	gcA/cAc/Acg	Likely benign
16	2135740	C	A	c.-51G>T	1	818410	1.22188e-06	ccT/cTc/Tcg	Likely benign
16	2135741	G	C	c.-52C>G	2	964840	2.07288e-06	tcG/cGg/Ggc	Likely benign
16	2135742	G	A	c.-53C>T	1	819608	1.2201e-06	ctT/tTc/Tcg	Likely benign
16	2135743	A	T	c.-54T>A	3	146186	2.05218e-05	ccA/cAc/Acc	Likely benign
16	2135744	G	A	c.-55C>T	2	146718	1.36316e-05	gcT/cTt/Ttc	Likely benign
16	2135745	G	A	c.-56C>T	8	965162	8.28876e-06	ggT/gTc/Tct	Likely benign		7 nucleotides downstream of uORF1 stop codon
16	2135752	C	T	c.-63G>A	6	817816	7.33661e-06	gaA/aAc/Act	Likely benign		1 nucleotide downstream of uORF1 stop codon
16	2135752	C	G	c.-63G>C	18	964604	1.86605e-05	gaC/aCc/Cct	Likely benign		1 nucleotide downstream of uORF1 stop codon
16	2135757	G	A	c.-68C>T	4	959228	4.17002e-06	cgT/gTc/Tct	Uncertain	Missense	Missense variant in uORF1 Ala(GCC)>Val(GTC)
16	2135757	G	T	c.-68C>A	1	146710	6.81617e-06	cgA/gAc/Act	Uncertain	Missense	Missense variant in uORF1 Ala(GCC)>Asp(GAC)
16	2135761	G	A	c.-72C>T	1	811690	1.232e-06	gcT/cTc/Tcc	Uncertain	Missense	Missense variant in uORF1 Pro(CCC)>Ser(TCC)
16	2135762	G	C	c.-73C>G	3	146744	2.04438e-05	ggG/gGc/Gcc	Likely benign		Synonymous variant in uORF1 Gly(GGC)>Gly(GGG)
16	2135762	G	A	c.-73C>T	31	953874	3.24991e-05	ggT/gTc/Tcc	Likely benign		Synonymous variant in uORF1 Gly(GGC)>Gly(GGT)
16	2135763	C	T	c.-74G>A	4	807792	4.95177e-06	ggA/gAc/Acc	Uncertain	Missense	Missense variant in uORF1 Gly(GGC)>Asp(GAC)
16	2135763	C	A	c.-74G>T	1	146816	6.81125e-06	ggT/gTc/Tcc	Uncertain	Missense	Missense variant in uORF1 Gly(GGC)>Val(GTC)
16	2135764	C	A	c.-75G>T	1	146712	6.81608e-06	cgT/gTg/Tgc	Uncertain	Missense	Missense variant in uORF1 Gly(GGC)>Cys(TGC)
16	2135766	G	T	c.-77C>A	20	950020	2.10522e-05	cgA/gAg/Agg	Uncertain	Missense	Missense variant in uORF1 Ala(GCG)>Glu(GAG)
16	2135768	G	A	c.-79C>T	2	146752	1.36284e-05	tcT/cTg/Tgc	Likely benign		Synonymous variant in uORF1 Ser(TCC)>Ser(TCT)
16	2135772	G	C	c.-83C>G	5	927380	5.39153e-06	gcG/cGg/Ggt	Uncertain	Missense	Missense variant in uORF1 Pro(CCG)>CGG(Arg)
16	2135772	G	A	c.-83C>T	6	927274	6.47058e-06	gcT/cTg/Tgt	Uncertain	Missense	Missense variant in uORF1 Pro(CCG)>CTG(Leu)
16	2135775	A	T	c.-86T>A	2	764952	2.61454e-06	caA/aAg/Agc	Uncertain	Start loss	AUG start loss of uORF1 (AUG>AAG)
16	2135776	T	C	c.-87A>G	12	911098	1.31709e-05	ccG/cGt/gtg	Uncertain	Start loss	AUG Start loss of uORF1
16	2135782	G	A	c.-93C>T	1	146766	6.81357e-06	cgT/gTc/Tcc	Uncertain	Kozak modifier	6 nucleotides upstream of uORF1 AUG, cannot exclude impact to Kozak strength
16	2135785	CGGGGCTGGAT	C	c.-106_-97del	1	693878	1.44118e-06	ccg/cgc/gcg	Uncertain	Kozak modifier
16	2135785	C	T	c.-96G>A	1	146166	6.84154e-06	ccA/cAc/Acg	Likely benign
16	2135788	G	C	c.-99C>G	6	146800	4.08719e-05	gcG/cGc/Gcc	Likely benign
16	2135793	G	A	c.-104C>T	1	146860	6.80921e-06	atT/tTc/Tca	Likely benign
16	2135796	G	A	c.-107C>T	2	146920	1.36129e-05	ccT/cTa/Tat	Likely benign
16	2135818	G	C	c.-129C>G	1	147494	6.77994e-06	agG/gGa/Gag	Likely benign
16	2135820	T	G	c.-131A>C	1	206216	4.84928e-06	tcC/cCg/Cgc	Likely benign
16	2135823	G	A	c.-134C>T	1	179942	5.55735e-06	cgT/gTt/Ttc	Likely benign
16	2135835	C	T	c.-146G>A	5	147918	3.38025e-05	ccA/cAA/Aag	Likely benign
16	2135836	G	C	c.-147C>G	1	147920	6.76041e-06	ccG/cGc/Gga	Likely benign
16	2135836	G	A	c.-147C>T	1	130398	7.66883e-06	ccT/cTg/Tga	Likely benign		Stop introducing, no in-frame upstream methionine, predicted likely benign
16	2135838	G	A	c.-149C>T	1	147980	6.75767e-06	gcT/cTc/Tcc	Likely benign
16	2135839	G	C	c.-150C>G	1	147998	6.75685e-06	agG/gGc/Gcc	Likely benign
16	2135843	G	C	c.-154C>G	4	148066	2.7015e-05	ccG/cGg/Gga	Likely benign
16	2135844	G	C	c.-155C>G	9	267078	3.3698e-05	ccG/cGc/Gcg	Likely benign
16	2135845	G	A	c.-156C>T	6	267096	2.24638e-05	gcA/cAc/Acc	Likely benign
16	2135848	C	T	c.-159G>A	1	148280	6.744e-06	ctA/tAg/Agc	Likely benign		Stop introducing, no in-frame upstream methionine, predicted likely benign
16	2135851	GC	G	c.-163del	1	148390	6.739e-06	cgc/gcc/cct	Likely benign
16	2135853	C	G	c.-164G>C	1	148330	6.74172e-06	gcC/cCg/cGg	Likely benign
16	2135853	C	A	c.-164G>T	2	256496	7.79739e-06	gcT/cTg/Tgc	Likely benign
16	2135853	C	T	c.-164G>A	1	108166	9.24505e-06	gcA/cAg/Agc	Likely benign
16	2135854	G	T	c.-165C>A	1	101728	9.83014e-06	agA/gAg/Agg	Likely benign
16	2135857	C	A	c.-168G>T	5	251462	1.98837e-05	cgT/gTa/Tag	Likely benign		Stop introducing, no in-frame upstream methionine, predicted likely benign
16	2135858	C	A	c.-169G>T	1	148484	6.73473e-06	ccT/cTg/Tga	Likely benign		Stop introducing, no in-frame upstream methionine, predicted likely benign
16	2135858	C	T	c.-169G>A	3	148484	2.02042e-05	ccA/cAg/Aga	Likely benign
16	2135860	G	T	c.-171C>A	3	242404	1.2376e-05	tcA/cAc/Acg	Likely benign
16	2135861	G	C	c.-172C>G	1	148692	6.72531e-06	ctG/tGc/Gcc	Likely benign
16	2135861	G	A	c.-172C>T	1	148692	6.72531e-06	ctT/tTc/Tcc	Likely benign
16	2135862	AGCTCGGCCGCCC	A	c.-185_-174del	3	237242	1.26453e-05	gct/ctc/tcc	Likely benign
16	2135863	G	C	c.-174C>G	1	88640	1.12816e-05	agG/gGt/Gtc	Likely benign
16	2135864	C	A	c.-175G>T	4	148784	2.68846e-05	gaT/aTc/Tct	Likely benign
16	2135864	C	T	c.-175G>A	3	84506	3.55004e-05	gaA/aAc/Act	Likely benign
16	2135865	T	C	c.-176A>G	1	147928	6.76005e-06	cgG/gGg/Ggc	Likely benign
16	2135866	C	T	c.-177G>A	2	148748	1.34456e-05	ccA/cAa/Aag	Likely benign
16	2135867	G	C	c.-178C>G	2	82628	2.42049e-05	gcG/cGg/Gga	Likely benign
16	2135869	C	G	c.-180G>C	3	230602	1.30094e-05	cgC/gCc/Ccc	Likely benign
16	2135869	C	CCGCCCGCTCGGA	c.-192_-181dup	4	148970	2.6851e-05	CGT/GTC/CGG/GGC	Likely benign
16	2135870	C	A	c.-181G>T	1	148982	6.71222e-06	gcT/cTg/Tgc	Likely benign
16	2135873	C	T	c.-184G>A	1	149292	6.69828e-06	cgA/gAg/Agc	Likely benign
16	2135875	G	A	c.-186C>T	2	149170	1.34075e-05	agT/gTg/Tgg	Likely benign
16	2135876	C	G	c.-187G>C	1	74440	1.34336e-05	gaC/aCc/Ccg	Likely benign
16	2135876	C	T	c.-187G>A	4	223704	1.78808e-05	gaA/aAc/Acg	Likely benign
16	2135877	T	C	c.-188A>G	1	72344	1.38228e-05	cgG/gGg/Ggc	Likely benign
16	2135878	C	T	c.-189G>A	2	149214	1.34036e-05	ccA/cAa/Aag	Likely benign
16	2135878	C	G	c.-189G>C	3	149214	2.01054e-05	ccC/cCa/Cag	Likely benign
16	2135879	G	C	c.-190C>G	1	149282	6.69873e-06	tcG/cGg/Gga	Likely benign
16	2135879	G	A	c.-190C>T	1	149282	6.69873e-06	tcT/cTg/Tga	Likely benign		Stop introducing, no in-frame upstream methionine, predicted likely benign
16	2135881	A	C	c.-192T>G	1	148674	6.72613e-06	cgG/gGc/Gcc	Likely benign
16	2135882	C	G	c.-193G>C	2	149404	1.33865e-05	gcC/cCt/Ctc	Likely benign
16	2135883	G	C	c.-194C>G	1	149466	6.69048e-06	agG/gGg/Ggt	Likely benign
16	2135885	T	G	c.-196A>C	1	147928	6.76005e-06	ccC/cCg/Cgc	Likely benign
16	2135886	G	A	c.-197C>T	1	149590	6.68494e-06	gcT/cTa/Tag	Likely benign		Stop introducing, no in-frame upstream methionine, predicted likely benign
16	2135886	G	C	c.-197C>G	1	149590	6.68494e-06	gcG/cGa/Gag	Likely benign
16	2135887	G	A	c.-198C>T	3	206594	1.45212e-05	cgT/gTc/Tca	Likely benign
16	2135887	G	C	c.-198C>G	1	56994	1.75457e-05	cgG/gGc/Gca	Likely benign
16	2135892	G	A	c.-203C>T	7	149810	4.67259e-05	tgT/gTa/Tag	Likely benign		Stop introducing, no in-frame upstream methionine, predicted likely benign
16	2135893	C	T	c.-204G>A	1	149710	6.67958e-06	ctA/tAc/Aca	Likely benign
16	2135894	A	G	c.-205T>C	5	197688	2.52924e-05	acG/cGg/Ggc	Likely benign
16	2135895	G	A	c.-206C>T	2	149816	1.33497e-05	caT/aTt/Ttg	Likely benign
16	2135896	T	C	c.-207A>G	4	193214	2.07024e-05	gcG/cGc/Gct	Likely benign
16	2135897	G	A	c.-208C>T	1	149782	6.67637e-06	cgT/gTa/Tac	Likely benign
16	2135898	C	T	c.-209G>A	1	149432	6.69201e-06	ccA/cAc/Aca	Likely benign
*GRCh38
